# Supplementary material for: The APAC Score: A Novel and Highly Performant Serological Tool for Early Diagnosis of Hepatocellular Carcinoma in Patients with Liver Cirrhosis
Source: J Clin Med. 2021 Jul 30;10(15):3392. doi: 10.3390/jcm10153392 (PMC8348918; doi:10.3390/jcm10153392)
Supplement: Supplementary file 1 [file jcm-10-03392-s001.zip]

Archive with 1 entries (1 files):
- jcm-1326131-supplementary.pdf
